# Supplementary material for: Foveal crack sign and macular pattern dystrophy
Source: Int J Retina Vitreous. 2025 Mar 17;11:31. doi: 10.1186/s40942-025-00655-8 (PMC11912750; doi:10.1186/s40942-025-00655-8)
Supplement: Supplementary file 1 — Supplementary Material 1 [file 40942_2025_655_MOESM1_ESM.xlsx]

## Sheet: FCS and Mac Dys 1 - Copy(Raw (2
column ID	Eye ID	Sex	Age	Race	Eye	initial_VA	Snellen_num_i	snellen_denom_i	letters	initial_log	final_va	snellen_num_f	snellen_denom_f	letters	final_log	change in BCVA	fu_time	axial_length	Central foveal thickness, initial	central foveal thickness, final	change in central foveal thickness	Mac_Dys	Mac_Dys_what	Mac_dys_when	OCT_i_when	FCS_OCT_i	hyperreflectivity, initial	other_OCT	other_OCT_what	OCT_2_when	FCS_OCT_2	hyperreflectivity, 2	other_OCT_2	other_OCT_2_what	OCT_3_when	FCS_OCT_i	hyperreflectivity, 3	other_OCT	other_OCT_what	OCT_4_when	FCS_OCT_i	hyperreflectivity, 4	other_OCT	other_OCT_what	OCT_5_when	FCS_OCT_i	hyperreflectivity, 5	other_OCT	other_OCT_what
variable type and explanation	0	0=F, 1=M	in years, at time of diagnosis	1=caucasian, 2=african american, 3=latino, 4= other	OD or OS	VA at time of mac pattern dystrophy Dx (cc); NLP, LP, HM, CF, or value	snellen numerator at time of mac pattern dystrophy Dx	snellen denominator at time of mac pattern dystrophy Dx		in logMAR	VA at time of final f/u (cc)	snellen numerator at final f/u	snellen denominator at final f/u		in logMAR	logMAR	follow-up time in days	in mm	in micrometers	in micrometers	micrometers	y or n?	if so, what kind	date of diagnosis	days from MPD dx of first OCT (> 182 days = exclusion)	y or n? on OCT	y or n? On OCT	y or n? other findings on OCT	if so, what? (look for parafoveal ERM)	date	y or n? on OCT	y or n? On OCT	y or n? other findings on OCT	if so, what? (look for parafoveal ERM)	date	y or n? on OCT	y or n? On OCT	y or n? other findings on OCT	if so, what? (look for parafoveal ERM)		y or n? on OCT	y or n? On OCT	y or n? other findings on OCT	if so, what? (look for parafoveal ERM)		y or n? on OCT	y or n? On OCT	y or n? other findings on OCT	if so, what? (look for parafoveal ERM)
	1	0	74	1	OD	20/40	20	40		0.3	20/25 -2	20	25	-2	0.14	-0.16	1294				0	1	retinal dystrophy	2020-07-14	0	0	0	1	ERM	2021-05-18	0	0			2022-04-12	0	0			2022-11-11	0	0			2023-06-30	0	0
	2	0	51	2	OD	20/25 -2	20	25	-2	0.14	20/40 +2	20	40	2	0.26	0.12	828		203	202	-1	1	cone dystrophy	2018-10-30	0	0	0	1	vitreomacular adhesion without traction; tapetoretinal degeneration	2019-01-29	0	0	1	VMA, ellipsoid changes, thick choroid	2019-03-14	0	0	1	EZ loss, moth-eaten nasal EZ	2021-02-04	0	0	0
	3	0	51	2	OS	20/400	20	400		1.3	20/400	20	400		1.3	0	828		167	137	-30	1	cone dystrophy	2018-10-30	0	0	1	1	vitreomacular adhesion without traction; tapetoretinal degeneration	2019-01-29	0	1	1	VMA, thick choroid	2019-03-14	0	1	1	Outer retinal atrophy, foveal RPE loss	2021-02-04	0	1	1	outer retinal atrophy
	4	1	42	1	OD	20/50 -2	20	50	-2	0.44	20/50	20	50		0.4	-0.04	959		207	205	-2	1	retinitis pigmentosa	2012-07-26	70	0	0	0		2013-09-09	0	0			2015-03-12	0	0
	5	1	42	1	OS	20/300	20	300		1.18	20/300	20	300		1.18	0	959		192	196	4	1	retinitis pigmentosa	2012-07-26	70	0	0	0		2013-09-09	0	0			2015-03-12	0	0
	6	0	79	1	OD	20/50 +2	20	50	2	0.36	20/40 -2	20	40	-2	0.34	-0.02	490		269	262	-7	1	vitelliform	2019-04-22	0	0	0	1	PVD. trace ERM	2020-08-24			1	mild ERM
	7	0	79	1	OS	20/40 -2	20	40	-2	0.34	20/30 +2	20	30	2	0.14	-0.2	490		274	275	1	1	vitelliform	2019-04-23	0	0	0	0		2020-08-24			0
	8	0	57	1	OD	20/30 -2	20	30	-2	0.22	20/150 +1	20	150	1	0.86	0.64	3949		175	182	7	1	Best's	2012-12-13	0	0	0	1	SRF	2014-11-13	0	0	1	SRF, VMA, PED	2015-07-23	0	0	1	SRF, VMA	2016-05-19	0	0	1	SRF, VMT, PED	2017-08-17	0	0	1	SRF, PED
	9	1	49	1	OD					#DIV/0!	20/100	20	100		0.7	#DIV/0!	2058		295	234	-61	1	Best's	2012-03-22	0	0	0	1	SRF, retinal atrophy	2017-10-18	0	0	1	SRF, retinal atrophy
	10	1	49	1	OS					#DIV/0!	20/80	20	80		0.6	#DIV/0!	2058		274	210	-64	1	Best's	2012-03-22	0	0	0	1	SRF, retinal atrophy	2017-10-18	0	0	1	SRF, retinal atrophy
	11	0	47	2	OD	20/70 +1	20	70	1	0.52	20/70	20	70		0.54	0.02	914		190	206	16	1		2015-01-15	0	0	0	0		2015-06-15	0	0	0		2016-07-05	0	0	0		2017-07-17	0	0	0
	12	0	47	2	OS	20/70 -1	20	70	-1	0.56	20/70 +1	20	70	1	0.52	-0.04	914		197	213	16	1		2015-01-15	0	0	0	0		2015-06-15	0	0	1	microcystic changes	2016-07-05	0	0	0		2017-07-17	0	0	0
unspecified	13	1	71	1	OD	20/40 -2	20	30		0.18	20/30	20	30		0.18	0	3105			211	211	1	unspecified non-RP	2015-08-17	0	0	0	1	ERM, RPE and retinal atrophy, cystoid spaces	2016-02-23	0	0	1	partial lamellar hole, RPE atrophy, ERM, retinal tubulations	2017-04-04	0	0	1	partial lamellar hole, RPE atrophy, ERM, retinal tubulations	2018-12-13	0	1	1	partial lamellar hole, RPE atrophy, ERM, retinal tubulations, henle fiber layer	2019-08-07	0	0	1	partial lamellar hole, RPE atrophy, ERM, retinal tubulations
	14	1	71	1	OS	20/50 -2	20	40	2	0.26	20/200	20	200		1	0.74	3105			143	143	1	unspecified non-RP	2015-08-17	0	0	0	1	ERM, RPE and retinal atrophy, cystoid spaces	2016-02-23	0	0	1	RPE atrophy, retinal tubulations, cystoid spaces, CNV	2017-04-04	0	0	1	RPE atrophy, retinal tubulations, collapsing drusen, cystoid spaces, CNV	2018-12-13	1	1	1	RPE atrophy, retinal tubulations, collapsing drusen, cystoid spaces, CNV	2019-08-07	0	0	1	RPE atrophy, retinal tubulations, collapsing drusen, cystoid spaces, CNV
	15	0	65	2	OS	20/30 -2	20	30	-2	0.22	20/60	20	60		0.48	0.26	974		222	217	-5	1	RP, suspected	2018-12-06	0	0	0	1	atrophy, mild cystic spaces, outer retinal loss, drusen	2021-08-06	0	0	1	abnormal foveal contour, ERM, irregular RPE and EZ
	16	1	81	1	OD	20/100 -1	20	100	-1	0.72	20/200	20	200		1	0.28	545		167	232	65	1	Cone	2022-07-13	0	0	1	1	RPE atrophy with thinning	2023-01-25	0	0	1	RPE atrophy with thinning	2023-06-26	0	0	1	central atrophy	2023-08-30	0	0	1	central atrophy
	17	1	81	1	OS	20/100	20	100		0.7	20/100 +1	20	100	1	0.68	-0.02	545		248	269	21	1	Cone	2022-07-13	0	0	0	1	RPE atrophy centrally with loss of outer retinal layers	2023-01-25	0	0	1	RPE atrophy centrally with loss of outer retinal layers	2023-06-26	0	0	1	central atrophy	2023-08-30	0	0	1	central atrophy
dry AMD	18	0	53	2	OD	20/25	20	25		0.1	20/30	20	30		0.18	0.08	495		284	245	-39	0	dry AMD	2015-11-10	0	0	0	1	SRF	2016-05-10	0	1	1	SRF	2017-02-22	1	1	1	small PEDs
	19	0	53	2	OS	20/25	20	25		0.1	20/40 -1	20	40	-1	0.32	0.22	495		270	261	-9	0	dry AMD	2015-11-10	0	0	1	0		2016-05-10	0	1	0		2017-02-22	0	1	1	central PED
	20	0	68	1	OD	20/50	20	50		0.4	20/25	20	25	2	0.06	-0.34	1372		255	240	-15	1	VITELLIFORM	2020-01-13	0	0	0	1	subfoveal reflective dome, small drusen, thick choroid	2020-10-27	0	1	1	small drusen, pachychoroid	2021-02-01	0	1	1	PVD	2022-11-04	1	1	1	central RPE elevation	2023-10-16	0	1	0
	21	0	68	1	OS	20/50	20	50		0.4	20/20 -2	20	20	-2	0.04	-0.36	1372		245	234	-11	1	VITELLIFORM	2020-01-13	0	0	0	1	VMA, faint drusen, thick choroid	2020-10-27	0	0	1	faint drusen, pachychoroid	2021-02-01	0	0	1	PVD, drusenoid changes	2022-11-04	0	0	1	striae nasally	2023-10-16	0	0	0
	22	1	61	1	OD	20/70	20	70		0.54	20/200	20	200		1	0.46	1974		199	193	-6	1		2014-04-02	0	0	0	1	central atrophy	2019-08-27	0	0	0
	23	1	61	1	OS	20/60 -1	20	60	-1	0.5	20/200 -1	20	200	-1	1.02	0.52	1974		192	200	8	1		2014-04-02	0	0	0	1	central atrophy	2019-08-27	0	0	0
	24	0	72	1	OD	20/60 -2	20	60	-2	0.52	20/30	20	30		0.18	-0.34	1184		293	276	-17	1	RP	2017-05-01	0	0	0	0		2020-10-02	0	1	1	mild ERM, decreased ellipsoid and retinal atrophy nasally
	25	0	72	1	OS	20/40+2	20	40	2	0.26	20/70	20	70		0.54	0.28	1184		291	292	1	1	RP	2017-05-01	0	0	0	0		2020-10-02	0	0	1	mild VMT, decreased ellipsoid, retinal atrophy nasally
	26	0	88	2	OD	20/50	20	50		0.4	20/40	20	40		0.3	-0.1			243	231	-12	1	RP	2018-04-09	0	0	0	1	ORA	2018-10-09	0	0	0
	27	0	88	2	OS	20/40	20	40		0.3	20/100 -2	20	100	-2	0.74	0.44	183		247	228	-19	1	RP	2018-04-09	0	0	0	1	ORA	2018-10-09	0	0	0
	28	1	64	1	OD	20/60	20	60		0.48	HM				2.3	1.82	735		262	272	10	1	RP	2012-06-25	0	0	0	0		2014-10-30	0	0	0
	29	1	64	1	OS	20/60	20	60		0.48	20/60	20	60	1	0.46	-0.02	735		258	266	8	1	RP	2012-06-25	0	0	0	0		2014-10-30	0	0	0
	30	0	17	2	OD	20/200	20	200		1	20/100	20	100		0.7	-0.3	677		190	103	-87	1	Cone-Rod	2014-12-31	15	0	0	1	central atrophy	2016-11-07	0	0	1	central atrophy
	31	0	17	2	OS	20/100	20	100		0.7	20/150	20	150		0.88	0.18	677		158	95	-63	1	Cone-Rod	2014-12-31	15	0	0	1	central atrophy	2016-11-07	0	0	1	central atrophy
	32	0	63	1	OD	20/50 -2	20	50	-2	0.44	20/100 -2	20	100	-2	0.74	0.3	2545		170	157	-13	1		2016-09-19	0	0	0	1	atrophy	2019-08-26	0	1	1	ORA, temporal fibrosis	2021-08-30	0	0	1	ORA, subretinal fibrosis centrally	2022-09-02	0	0	1	ORA, subfoveal fibrosis	2023-09-08	0	0	1	ORA, subfoveal fibrosis
	33	0	63	1	OS	20/200	20	200		1	20/250	20	250		1.1	0.1	2545		197	221	24	1		2016-09-19	0	0	0	1	atrophy	2019-08-26	0	0	1	ORA, fibrosis sparing foveal center	2021-08-30	0	0	1	ORA, central fibrotic scar	2022-09-02	0	0	1	ORA, subfoveal fibrosis	2023-09-08	0	0	1	ORA, subfoveal fibrosis
	34	0	80	1	OD	20/60	20	60		0.48	20/70 +1	20	70	1	0.52	0.04	1495		340	327	-13	1		2013-11-29	0	0	1	1	ERM, central drusen	2014-05-30	0	1	1	mild ERM	2014-11-25	0	1	1	ERM, drusenoid PED with pigment migration	2015-09-04	1	1	1	ERM, SRHM,	2016-08-12	0	1	1	mild ERM
	35	0	80	1	OS	20/80	20	80		0.6	20/50 -1	20	50	-1	0.42	-0.18	1495		348	343	-5	1		2013-11-29	0	0	1	1	ERM, minimal drusen	2014-05-30	0	1	1	ERM, minimal drusen	2014-11-25	0	1	1	ERM, subfoveal RPE	2015-09-04	0	1	1	ERM, drusen	2016-08-12	1	1	1	drusen, mild ERM
	36	1	16	1	OD	20/30 +1	20	30	1	0.16	20/50 -2	20	50	-2	0.44	0.28	731		285	298	13	1	RP	2022-02-07	0	0	0	1	diffuse thinning with abnormal foveal contour	2023-02-22	0	0	1	photoreceptor loss with blunted foveal contour	2024-02-06	0	0	1	ORA
	37	1	16	1	OS	20/30 +2	20	30	1	0.16	20/40 -2	20	40	-2	0.34	0.18	731		277	273	-4	1	RP	2022-02-07	0	0	0	1	diffuse thinning with abnormal foveal contour	2023-02-23	0	0	1	photoreceptor loss with blunted foveal contour	2024-02-06	0	0	1	ORA
	38	0	56	1	OD	20/30	20	30		0.18	20/40	20	40		0.3	0.12	696		218	212	-6	1	Stargaardt's	2016-06-17	0	0	0	1	parafoveal RPE atrophy and ORA	2016-11-14	0	0	0		2018-05-14	0	0	1	ORA
	39	0	56	1	OS	20/40	20	40		0.3	20/40	20	40		0.3	0	696		224	211	-13	1	Stargaardt's	2016-06-17	0	0	0	1	parafoveal RPE atrophy and ORA, asteroid, single cystoid space	2016-11-14	0	0	0		2018-05-14	0	0	1	ORA
	40	1	67	1	OD	20/400	20	400		1.3	20/200	20	200		1	-0.3	3382		167	139	-28	1	Best's	2014-04-08	0	0	1	1	atrophy	2015-11-10	0	1	1	ORA, RPE atrophy, foveal atrophy with loss of EZ and outer segments	2016-05-20	0	1	1	central atrophy	2018-01-12	0	0	1	ORA	2019-04-10	0	0	1	central atrophy
	41	1	67	1	OS	20/30 +3	20	30	3	0.12	20/60 -1	20	60	-1	0.5	0.38	3382		332	266	-66	1	Best's	2014-04-08	0	0	0	1	atrophy, Best's elevation	2015-11-10	0	1	1	central foveal pit, SRF	2016-05-20	0	0	1	SRF with shaggy EZ	2018-01-12	0	0	1	SRHM	2019-04-10	0	1	1	SRF
	42	1	30	2	OD	20/200	20	200		1	20/200	20	200		1	0	384		121	119	-2	1	Rod-Cone	2021-04-14	0	0	0	1	ORA w/ sparing of EZ; RPE granularity	2021-07-14	0	0	1	ORA w/ sparing of EZ; RPE granularity; ERM superior	2022-05-03	0	0	1	extensive outer retinal changes w granularity of RPE throughout
	43	1	30	2	OS	20/400	20	400		1.3	CF				1.8	0.5	384		110	206	96	1	Rod-Cone	2021-04-14	0	0	1	1	ORA w/ sparing of EZ; RPE granularity	2021-07-14	0	1	1	ORA w/ sparing of EZ; RPE granularity, ERM superior and nasal	2022-05-03	0	1	1	extensive outer retinal changes w granularity of RPE throughout
	44	1	67	1	OD	CF				1.8	CF				1.8	0	1643		162	593	431	1	Stargaardt's	2018-03-15	0	0	0	1	severe macular scarring	2022-01-05	0	1	1	intraretinal cystoid changes, diffuse atrophy, PED	2022-02-05	0	0	1	stable cystoid degen with atrophy	2022-07-18	0	1	1	retina fibrosis, atrophy, cystoid degen	2022-09-13	0	0	1	IRF, scar
Stargaardt	45	1	67	1	OS	20/400	20	400		1.3	20/200 -1	20	200	-1	1.02	-0.28	1643		102	162	60	1	Stargaardt's	2018-03-15	0	0	0	1	severe macular scarring	2022-01-05	1	1	1	intraretinal cystoid changes, diffuse atrophy, PED	2022-02-05	1	1	1	IRF, atrophy	2022-07-18	1	1	1	IRF temporally	2022-09-13	1	1	1	IRF
	46	0	73	1	OD	20/100	20	100		0.7	CF				1.8	1.1	1324		364	225	-139	1	Best's	2014-02-25	0	0	1	1	Pigment epithelial detachment	2014-08-06	1	1	1	subfoveal drusenoid PED	2015-02-04	0	0	1	subfoveal PED, central atrophy, SRHM	2015-09-09	1	1	1	central and ORA	2015-12-23	0	1	1	central atrophy, drusen
	47	0	73	1	OS	20/200	20	200		1	20/200	20	200		1	0	1324		221	207	-14	1	Best's	2014-02-25	0	0	0	1	subretinal heme nasal and superior; atrophy	2014-08-06	1	1	1	drusen, central atrophy	2015-02-04	0	0	1	small PED, central atrophy	2015-09-09	0	0	1	central atrophy with flattened PED	2015-12-23	0	1	1	central atrophy, small PED
	48	1	58	1	OD	20/40	20	40		0.3	20/60	20	60		0.48	0.18	1603		236	218	-18	1	Vitelliform	2013-11-05	0	0	0	1	PED	2014-08-05	0	0	0		2015-01-02	0	0	1	PED, outer retinal cysts	2015-06-02	0	0	1	PED	2015-10-02	0	0	1	lamellar cyst
	49	1	58	1	OS	20/30	20	30		0.18	20/30 -1	20	30	-1	0.2	0.02	1603		235	237	2	1	Vitelliform	2013-11-05	0	0	0	1	PED	2014-08-05	0	0	0		2015-01-02	0	0	1	PED, outer retinal cysts	2015-06-02	0	0	1	PED	2015-10-02	0	0	1	lamellar cyst
	50	1	68	1	OD	CF				1.8	CF				1.8	0	728		755	147	-608	1	cone-rod	2022-03-04	0	0	0	1	cystoid macular edema	2022-12-06	0	1	1	subfoveal fibrosis, ORA	2024-03-01	0	1	1	subfoveal atrophy and fibrosis
	51	1	68	1	OS	20/60	20	60		0.48	20/20	20	20		0	-0.48	728		252	244	-8	1	cone-rod	2022-03-04	0	0	0	1	subfoveal RPE changes	2022-12-06	0	1	1	drusen, SN double layer sign	2024-03-01	0	1	1	drusen
	52	0	15	1	OD	20/25	20	25		0.1	20/60	20	60		0.48	0.38	390		217	212	-5	1	rod-cone	2014-06-19	0	0	0	0		2015-07-16	0	0	1	no ISOS preserved centrally
	53	0	15	1	OS	20/25	20	25		0.1	20/80	20	80		0.6	0.5	390		219	218	-1	1	rod-cone	2014-06-19	0	0	1	1	loss of IS sporadically and centrally	2015-07-16	0	1	1	no ISOS preserved centrally
	54	0	85	1	OD	20/200	20	200		1	CF				1.8	0.8	1460		170	144	-26	1		2013-12-06	0	0	0	1	lamellar holes	2014-07-01	0	0	1	fine drusen	2015-01-02	0	0	1	outer retinal clefts	2015-06-30	0	0	1	lamellar degeneration centrally	2016-02-19	0	0	1	central atrophy
	55	0	85	1	OS	20/200	20	200		1	CF				1.8	0.8	1460		177	149	-28	1		2013-12-06	0	0	0	1	lamellar holes	2014-07-01	0	0	1	fine drusen	2015-01-02	0	0	1	outer retinal clefts	2015-06-30	0	0	0		2016-02-19	0	0	1	central atrophy
	56	1	23	2	OD	20/40	20	40		0.3	20/60 +1	20	60	1	0.46	0.16	1880		232	222	-10	1	RP	2014-11-14	0	0	0	0		2015-05-14	0	0	0		2016-02-05	0	0	1	diffuse ORA	2018-02-26	0	0	1	ERM, central atrophy	2019-07-02	0	0	0
	57	1	23	2	OS	20/40	20	40		0.3	20/40	20	40		0.3	0	1880		249	241	-8	1	RP	2024-11-14	0	0	0	0		2015-05-14	0	0	0		2016-02-05	0	0	1	diffuse ORA	2018-02-26	0	0	1	ERM, central atrophy	2019-07-02	0	0	0
RP	58	0	32	1	OD	20/40 +1	20	40	1	0.28	20/40 +2	20	40	2	0.26	-0.02	819		339	326	-13	1	RP	2021-11-22	0	0	0	1	mild CME, attenuation of outer retinal bands	2022-01-03	1	1	1	moderate CME, attenuation of outer retinal bands	2022-03-28	0	1	1	attenuation of outer retinal bands	2022-06-01	0	0	1	island of central EZ with peripheral loss of EZ and ELM	2023-02-15	0	0	1	attenuation of outer retinal bands, mild nasal cystic IRF
	59	0	32	1	OS	20/40	20	40		0.3	20/30 -2	20	30	-2	0.22	-0.08	819		327	318	-9	1	RP	2021-11-22	0	0	0	1	mild CME, attenuation of outer retinal bands	2022-01-03	0	0	1	Moderate CME,attenuation of outer retinal bands	2022-03-28	0	0	1	attenuation of outer retinal bands	2022-06-01	0	0	1	island of central EZ with peripheral loss of EZ and ELM	2023-02-15	0	1	1	attenuation of outer retinal bands, mild nasal cystic IRF
	60	0	34	1	OD	20/25	20	25		0.1	20/20 -2	20	20	-2	0.04	-0.06	1757		301	300	-1	1	unknown	2018-12-18	0	0	1	1	drusen	2019-06-28	0	1	1	drusen	2020-03-03	0	1	0	drusen-like deposits	2020-08-14	0	1	1	drusen	2021-02-26	0	1	1	drusen
	61	0	34	1	OS	20/25 -2	20	25	-2	0.14	20/25	20	25		0.1	-0.04	1757		300	301	1	1	unknown	2018-12-18	0	0	0	1	drusen	2019-06-28	0	1	0		2020-03-03	0	1	0	drusen-like deposits	2020-08-14	0	0	1	drusen	2021-02-26	0	0	1	drusen
RP	62	0	69	1	OD	20/300	20	300		1.18	20/400	20	400		1.3	0.12	1219		207	219	12	1	RP	2013-03-11	0	0	0	1	mac atrophy	2014-01-09	0	0	1	CME	2014-03-10	0	0	0		2014-07-14	0	0	0		2014-12-18	0	0	1	loss of central macula
	63	0	69	1	OS	20/60	20	60		0.48	20/60 -1	20	60	-1	0.5	0.02	1219		196	194	-2	1	RP	2013-03-11	0	0	0	1	mac atrophy	2014-01-09	0	0	1	mild CME	2014-03-10	0	1	1	CME	2014-07-14	0	1	1	mild CME	2014-12-18	0	1	1	mild CME, loss of IS and macula
	64	1	20	1	OD	20/60	20	60		0.48	20/200 -1	20	200	-1	1.02	0.54	3305		861	382	-479	1	RP	2014-01-30	0	0	0	1	diffuse CME	2014-07-18	0	0	1	CME	2015-09-29	0	0	1	CME	2016-01-12	0	0	1	CME	2017-03-21	0	0	1	diffuse retinal edema
	65	1	20	1	OS	20/100 +2	20	100	2	0.66	20/200 +1	20	200	1	0.98	0.32	3305		816	201	-615	1	RP	2014-01-30	0	0	0	1	diffuse CME	2014-07-18	0	0	1	CME	2015-09-29	0	0	1	CME	2016-01-12	0	0	1	CME	2017-03-21	0	0	1	diffuse retinal edema
	66	0	75	1	OD	20/40 -2	20	40	-2	0.34	20/30 -1	20	30	-1	0.2	-0.14	783		280	282	2	1	RP	2015-09-08	0	0	1	0		2017-04-27	0	0	0		2017-10-30	0	1	0
	67	0	75	1	OS	20/70 -2	20	70	-2	0.58	20/300	20	300		1.18	0.6	783		273	294	21	1	RP	2015-09-08	0	0	0	1	lamellar hole	2017-04-27	0	1	1	lamellar hole	2017-10-30	0	0	1	lamellar hole
	68	1	94	1	OD	20/60 -1	20	60	-1	0.5	20/40 -2	20	40	-2	0.34	-0.16	921		459	270	-189	1	Best's'	2021-07-09	0	0	0	1	bests	2021-08-06	0	0	1	bests	2021-09-27	0	0	0		2021-11-04	0	1	1	SHRM, PED	2022-03-15	0	0	1	SHRM
	69	1	94	1	OS	20/200	20	200		1	20/60 -2	20	60	-2	0.52	-0.48	921		430	289	-141	1	Best's	2021-07-09	0	0	0	1	bests	2021-08-06	0	0	1	bests	2021-09-27	0	0	0		2021-11-04	0	0	1	SHRM, PED	2022-03-15	0	1	1	SHRM
	70	0	65	1	OD	20/40	20	40		0.3	20/40 +1	20	40	1	0.28	-0.02	1540		202	193	-9	1		2019-06-18	0	0	1	1	RPE and ellipsoid slightly moth eaten, ORA.	2023-09-05	0	0	1	mac atrophy
	71	0	65	1	OS	20/50	20	50		0.4	20/30 -1	20	30	-1	0.2	-0.2	1540		208	294	86	1		2019-06-18	0	0	0	1	RPE and ellipsoid slightly moth eaten, ORA.	2023-09-05	0	1	1	ERM with mild cystic changes, schisis like
	72	1	28	1	OD	20/20 -2	20	20	-2	0.04	20/25	20	25		0.1	0.06	303		288	296	8	1	RP	2013-01-09	0	0	0	0		2013-05-03	0	0	0		2013-07-12	0	0	0		2013-11-08	0	0	0
	73	1	28	1	OS	20/200	20	200		1	20/100	20	100		0.7	-0.3	303		638	636	-2	1	RP	2013-01-09	0	0	0	1	CME	2013-05-04	0	0	1	CME	2013-07-12	0	0	1	CME	2013-11-08	0	0	1	CME
	74	1	20	1	OD	20/40	20	40		0.3	20/30 -2	20	30	-2	0.22	-0.08	2681		369	386	17	1	RP	2016-10-06	0	0	0	1	retinal edema	2017-05-18	0	1	1	temporal CME	2018-06-25	0	0	1	temporal edema	2019-10-31	0	0	1	temporal retinal edema	2020-08-10	0	0	1	intraretinal cystic edema
	75	1	20	1	OS	20/40	20	40		0.3	20/20 -2	20	20	-2	0.04	-0.26	2681		350	414	64	1	RP	2016-10-06	0	0	1	0		2017-05-19	0	0	0		2018-06-25	0	0	1	mild ERM	2019-10-31	0	0	1	mild ERM	2020-08-10	0	0	1	mild ERM
	76	1	64	1	OD	20/80 +1	20	80	1	0.58	20/320	20	320		1.2	0.62	1502		195	151	-44	1		2019-09-16	0	0	0	1	central RPE atrophy with loss of ellipsoid and contact cylinder line and loss of most outer layers, ORT	2020-03-16	0	0	1	Central RPE atrophy with ORT, loss of outer retinal layers centrally	2021-05-24	0	0	1	central RPE atrophy w/ ORT, VMA, hyper-reflective material in outer retina IT	2022-06-09	0	0	0		2023-07-21	0	0	1	central atrophy
	77	1	64	1	OS	20/20 -1	20	20	-1	0.02	20/20 -2	20	20	-2	0.04	0.02	1502		256	249	-7	1		2019-09-16	0	0	0	1	focal areas of RPE atrophy with loss of outer retinal layers	2020-03-16	0	0	1	Spots of RPE abnormalities, some are RPE atrophy with loss of outer retinal layer and some are spots of RPE atrophy with loss of ellipsoid and outer retinal layers, increased intra-retinal reflectivity	2021-05-24	0	0	1	VMA spots of RPE atrophy, thinning of outer retinal layers in spots of RPE atrophy, VMA, shallow foveal contour	2022-06-09	0	0	0		2023-07-21	0	1	1	paracentral atrophy
	78	1	52	1	OD	HM				2.3	HM				2.3	0	2630		194	186	-8	1	mac atrophy	2016-01-13	0	0	0	1	central ellipsoid loss and rpe atrophy	2017-02-10	0	1	1	central thinning rpe defects disrupted ellipsoid	2019-06-18	0	1	1	Mild thinning, Disrupted ellipsoid	2020-05-29	0	1	0		2023-03-07	0	0	1	Central thinning with loss of ellipsoid
	79	1	52	1	OS	20/200	20	200		1	20/200	20	200		1	0	2630		210	208	-2	1	mac atrophy	2016-01-13	0	0	0	1	central ellipsoid loss and rpe atrophy	2017-02-10	0	0	1	central thinning rpe defects disrupted ellipsoid	2019-06-18	0	1	1	Disrupted ellipsoid centrally	2020-05-29	0	0	0		2023-03-07	0	0	1	Central thinning with disrupted ellipsoid
	80	0	69	1	OD	20/50	20	50		0.4	20/200	20	200		1	0.6	2240		200	177	-23	1	PXE	2017-09-27	0	0	0	1	Central atrophy; drusen; VMA	2018-02-28	0	1	1	SRF, IRHM, VMA, ORA	2018-09-26	0	1	1	CMT, ORA, IRHM	2019-03-13	0	0	1	Central GA, IRHM, trace SRF	2020-04-07	0	1	1	Large central GA, VMA
PXE	81	0	69	1	OS	20/200	20	200		1	CF				1.8	0.8	2240		152	183	31	1	PXE	2017-09-27	0	0	0	1	Distorted foveal profile; Central atrophy; drusen; VMA	2018-02-28	0	0	1	VMA, central atrophy	2018-09-26	0	1		CMT, ORA, enlarged foveal depression	2019-03-13	1	1	1	Large central GA, IRHM; Parafoveal crack sign	2020-04-07	0	1	1	Large area of GA
	82	1	56	2	OD	20/60	20	60		0.48	20/100 -2	20	100	-2	0.74	0.26	701		451	298	-153	1	RP	2021-12-07	0	0	1	1	Central IRF, outer retinal loss	2022-03-10	0	0	1	IRF	2022-08-02	0	0	1	IRF	2022-09-27	0	0	1	IRF	2022-12-13	0	0	1	IRF
RP	83	1	56	2	OS	20/25	20	25		0.1	20/25	20	25		0.1	0	701		323	228	-95	1	RP	2021-12-07	0	1	0	1	Central IRF, outer retinal loss	2022-03-10	0	1	1	IRF	2022-08-02	0	0	1	IRF	2022-09-27	0	0	1	IRF	2022-12-13	0	0	1	IRF
	84	0	12	2	OD	20/400	20	400		1.3	20/200 +1	20	200	1	0.98	-0.32	2374		217		-217	1	cone dystrophy	2016-08-03	0	0	0	0		2022-06-06	0	0	0		2023-02-02	0	0	0
	85	0	12	2	OS	20/400	20	400		1.3	20/200	20	200		1	-0.3	2374		217		-217	1	cone dystrophy	2016-08-03	0	0	0	0		2022-06-06	0	0	0		2023-02-02	0	0	0
	86	0	40	1	OD	20/200	20	200		1	20/300	20	300		1.18	0.18	3373		247	80	-167	1	stargaardt	2013-03-01	0	0	0	1	Atrophy with loss of IS-OS junction	2017-03-15	0	1	1	central thinning of rpe and ellipsoid	2022-05-25	0	1	1	central ORA
	87	0	40	1	OS	20/200	20	200		1	20/300	20	300		1.18	0.18	3373		240	134	-106	1	stargaardt	2013-03-01	0	0	0	1	Atrophy with loss of IS OS junction	2017-03-15	0	1	1	central thinning of rpe and ellipsoid	2022-05-25	0	1	1	central ORA
	88	0	50	1	OD	20/60 -2	20	60	-2	0.52	20/60	20	60		0.48	-0.04	1981		228	316	88	1	RP	2013-01-07	0	0	0	1	PVD	2013-05-09	0	1	0		2014-03-10	0	0	1	myopic crescents, PVD	2015-04-13	0	0	1	mac schisis	2015-10-26	0	0	0
	89	0	50	1	OS	20/200	20	200		1	20/400	20	400		1.3	0.3	1981		248	304	56	1	RP	2013-01-07	0	0	0	1	intraretinal lamellar hole, PVD	2013-05-09	0	1	1	CM	2014-03-10	0	0	1	CME, myopic crescents, PVD	2015-04-13	0	1	1	mac schisis with minimal edema	2015-10-26	0	0	1	mild CME
	90	1	67	1	OD	20/30 +2	20	30	2	0.14	20/60	20	60		0.48	0.34	786		314	326	12	1	stargardt	2015-09-15	0	0	0	1	diffuse atrophy peri foveally	2017-11-09	0	1	0
	91	1	67	1	OS	20/30 +2	20	30	2	0.14	20/30	20	30		0.18	0.04	786		271	273	2	1	stargardt	2015-09-15	0	0	0	1	diffuse atrophy peri foveally	2017-11-09	0	1	0
	92	0	55	1	OD	20/80 -1	20	80	-1	0.62	20/300	20	300		1.18	0.56	1191		283	228	-55	1	juvenile macular degeneration syndrome	2016-08-09	0	0	0	1	Decreased elilpsoid central ORT few cyst	2019-11-29	0	0	1	Central atrophy with loss of ellipsoid thru fovea	2023-05-16	0	0	1	Disrupted ellipsoid centrally with central atrophy and few drusen-like changes
	93	0	55	1	OS	20/200	20	200		1	20/200	20	200		1	0	1191		248	236	-12	1	juvenile macular degeneration syndrome	2016-08-09	0	0	0	1	Decreased elilpsoid central ORT few cyst	2019-11-29	0	1	1	Central atrophy with loss of ellipsoid thru fovea	2023-05-16	0	1	1	Disrupted ellipsoid centrally with central atrophy and few drusen-like changes
	94	0	60	1	OD	20/50 +2	20	50	2	0.36	20/70 -1	20	70	-1	0.56	0.2	3469		198	220	22	1		2013-11-22	0	0	0	1	foveal contour intact without CME, RPE atrophy	2014-11-25	0	1	1	Thinning outer plexiform layer. Diffuse atrophy of outer retina	2015-12-18	0	1	1	nasal and temporal atrophy, paracentral atrophy	2018-02-13	0	1	1	ORA	2019-02-13	0	1	0
	95	0	60	1	OS	20/50 +1	20	50	1	0.38	20/400	20	400		1.3	0.92	3469		192	220	28	1		2013-11-22	0	0	0	1	foveal contour intact without CME, RPE atrophy	2014-11-25	0	1	1	Thinning outer plexiform layer. Diffuse atrophy of outer retina	2015-12-18	0	1	1	nasal and temporal atrophy, paracentral atrophy	2018-02-13	0	1	1	ORA	2019-02-13	0	1	1	ORA
	96	0	59	1	OD	CF				1.8	CF				1.8	0	883		262	335	73	1	RP	2012-10-16	0	0	1	1	subfoveal pigment epithelial detachment	2013-03-12	0	1	1	central PED with loss of IS OS junction	2014-08-06	0	1	1	Drusen, subfoveal drusenoid PED, RPE irregularity	2015-01-07	0	1	1	Drusen, decreased ellipsoid	2015-03-18	0	1	1	Drusen, ORA
	97	0	59	1	OS	20/30 -2	20	30	-2	0.22	20/40	20	40		0.3	0.08	883		326	259	-67	1	RP	2012-10-16	0	0	1	0		2013-03-12	0	1	0		2014-08-06	0	0	1	Slight subfoveal thickening in outer plexiform, Focal RPE interruption	2015-01-07	0	1	0		2015-03-18	0	1	1	Drusen
	98	1	54	2	OS	20/100 -2	20	100	-2	0.74	20/80 -2	20	80	-2	0.64	-0.1	1532		234	238	4	1		2019-11-21	0	0	1	1	hyperreflectivity of outer retina in fovea	2020-11-05	0	0	1	reflective subretinal dome in fovea	2021-01-07	0	0	1	reflective subretinal dome in fovea	2021-08-12	0	1	1	subfoveal hyper-reflective dome seems to have fragmented into hyper-reflective spots	2022-04-14	0	1	1	mild hyper reflective material in the fovea which interrupts the ellipsoid line; silicone oil
	99	0	37	1	OD	20/100	20	100		0.7	20/300	20	300		1.18	0.48	193		161	153	-8	1	RP	2013-03-28	0	0	0	0		2013-10-07	0	0	0
	100	0	37	1	OS	20/100	20	100		0.7	20/300	20	300		1.18	0.48	193		156	150	-6	1	RP	2013-03-28	0	0	0	0		2013-10-07	0	0	0
	101	0	57	2	OD	20/60	20	60		0.48	20/70	20	70		0.54	0.06	3080		252	227	-25	1	stargardt	2015-07-23	0	0	0	1	Focal thickenings of RPE hyper reflectants	2023-08-25	0	0	1	Flattening of foveal contour; drusenoid deposits; paracentral ORA	2023-12-18	0	0	0
	102	0	57	2	OS	20/70 -2	20	70	-2	0.58	20/200	20	200		1	0.42	3080		260	239	-21	1	stargardt	2015-07-23	0	0	0	1	Focal thickenings of RPE hyper reflectants	2023-08-25	0	0	1	Flattening of foveal contour; drusenoid deposits; paracentral ORA	2023-12-18	0	0	0
	103	1	75	2	OD	20/200	20	200		1	20/200 +1	20	200	1	0.98	-0.02	988		71	183	112	1	stargardt	2017-12-08	0	0	0	1	foveal and RPE atrophy	2021-02-17	0	0	1	Atrophy, one inner retinal cystoid space over atrophy	2021-05-08	0	0	1	Atrophy with mild IRF	2021-09-03	0	1	1	Central atrophy, One single cystoid space in NFL
	104	1	75	2	OS	20/30 -2	20	30	-2	0.22	20/200 +1	20	200	1	0.98	0.76	988		98	134	36	1	stargardt	2017-12-08	0	0	0	1	foveal and RPE atrophy	2021-02-17	0	1	1	Atrophy, two small inner retinal cystoid spaces over atrophy	2021-05-08	0	1	1	Atrophy with mild IRF	2021-09-03	0	1	1	central atrophy
	105	0	56	1	OD	20/25 -1	20	25	-1	0.12	CF				1.8	1.68	2729		282	318	36	1		2013-06-12	0	0	0	1	Cuticular drusen and mild RPE change	2014-06-04	0	0	1	Reticular drusen. Irregular ISOS junction	2015-09-23	0	0	1	drusen, SRHM, decreased ellipsoid	2016-08-31	0	0	1	diffuse fine drusen, some ORA	2017-12-18	0	1	1	outer retinal atrophy, central atrophy, retinal drusen.
	106	0	56	1	OS	20/30 +2	20	30	2	0.14	CF				1.8	1.66	2729		293	293	0	1		2013-06-12	0	0	0	1	Cuticular drusen	2014-06-04	0	0	1	Reticular drusen. Irregular ISOS junction	2015-09-23	0	0	1	drusen, SRHM, decreased ellipsoid	2016-08-31	0	0	1	diffuse fine drusen	2017-12-18	0	1	1	outer retinal atrophy, central atrophy, retinal drusen.
	107	0	56	1	OD	20/30 -3	20	30	-3	0.24	20/50	20	50		0.4	0.16	325		298	272	-26	1		2013-01-29	0	0	1	1	Small subfoveal PED with minimal amount of fluid	2013-03-05	1	1	1	trace subretinal fluid, RPE irregularity and trace PED	2013-12-20	0	1	1	Subfoveal hyperechoic small lesion
	108	0	44	1	OD	20/20	20	20		0	20/20	20	20		0	0	399		305	300	-5	1		2014-06-12	0	0	0	1	PED, small. Drusenoid OU.	2014-07-07	0	1	1	Drusenoid lesions OU	2015-07-16	0	0	0
	109	0	44	1	OS	20/20	20	20		0	20/20	20	20		0	0	399		303	303	0	1		2014-06-12	0	0	0	1	PED, small. Drusenoid OU.	2014-07-07	0	0	1	Drusenoid lesions OU	2015-07-16	0	0	0
	110	0	63	2	OD	20/60	20	60		0.48	20/300	20	300		1.18	0.7	1214		184	181	-3	1	Cone-rod	2020-09-01	0	0	0	0		2023-07-27	0	0	0		2023-11-30	0	0	1	Macular thinning, widened foveal contour	2023-12-29	0	0	1	thin retina. Outer retina loss
	111	0	63	2	OS	20/200	20	200		1	CF				1.8	0.8	1214		187	173	-14	1	cone-rod	2020-09-01	0	0	0	0		2023-07-27	0	0	0		2023-11-30	0	0	1	Macular thinning, widened foveal contour	2023-12-29	0	0	1	thin retina. Outer retina loss
	112	1	61	1	OD	20/25 -2	20	25	-2	0.14	20/50	20	50		0.4	0.26	1819		247	205	-42	1	RP	2015-08-04	0	0	1	1	pericentral macular atrophy	2018-10-22	0	0	1	ERM, ellipsoid zone and RPE loss	2019-03-22	0	0	1	Loss of paracentral RPE and outer retinal layers	2019-04-30	0	0	1	ONL and RPE are preserved under the fovea only	2019-07-02	0	0	1	Loss of RPE and outer retinal layers outside the fovea, mild ERM
	113	1	61	1	OS	20/60 +2	20	60	2	0.44	20/250	20	250		1.1	0.66	1819		221	161	-60	1	RP	2015-08-04	0	0	1	1	mild ERM, ellipsoid fenestrated	2018-10-22	0	1	1	ERM, ellipsoid zone and RPE loss	2019-03-22	0	0	1	Loss of paracentral RPE and outer retinal layers	2019-04-30	0	0	1	ONL and RPE are preserved under the fovea only	2019-07-02	0	1	1	Small central island of normal retina, mild ERM, Loss of RPE and outer retinal layers outside the fovea
	114	1	68	1	OD	20/100	20	100		0.7	20/200 -1	20	200	-1	1.02	0.32	413		204	223	19	1	Rod dystrophy	2020-07-30	42	0	0	1	diffusely thin retina	2021-09-16	0	0	1	thinning throughout
	115	1	68	1	OS	20/400	20	400		1.3	20/400	20	400		1.3	0	413		222	217	-5	1	rod dystrophy	2020-07-30	42	0	0	1	diffusely thin retina	2021-09-16	0	0	1	thinning throughout
	116	0	52	2	OD	20/25 -2	20	25	-2	0.14	20/25	20	25		0.1	-0.04	390		217	220	3	1	Vitelliform	2018-01-08	0	0	0	1	subretinal elevation	2019-01-23	0	0	1	subfoveal deposit
	117	0	60	1	OD	20/30 -2	20	30	-2	0.22	20/40	20	40		0.3	0.08	680		257	247	-10	1		2017-12-18	0	0	0	1	(Perifoveal outer retinal atrophy	2018-03-26	0	0	1	(Perifoveal outer retinal atrophy	2018-11-20	0	0	1	(Perifoveal outer retinal atrophy	2019-02-19	0	0	1	(Perifoveal outer retinal atrophy	2019-10-29	0	0	1	perifoveal outer retinal atrophy
	118	0	60	1	OS	20/40	20	40		0.3	20/40	20	40		0.3	0	680		240	234	-6	1		2017-12-18	0	0	0	1	(Perifoveal outer retinal atrophy	2018-03-26	0	0	1	(Perifoveal outer retinal atrophy	2018-11-20	0	1	1	(Perifoveal outer retinal atrophy	2019-02-19	0	0	1	(Perifoveal outer retinal atrophy	2019-10-29	0	0	1	perifoveal outer retinal atrophy
	119	0	79	1	OD	20/60 -2	20	60	-2	0.52	CF				1.8	1.28	190		334	223	-111	1	vitelliform	2023-09-18	0	0	0	1	partial PVD, shallow fovea, dome of hyper reflective material under the fovea	2024-01-30	1	1	1	Stable vitelliform	2024-07-24	1	1	1	full thickness stage 4 macular hole	2024-08-07	0	1	1	full thickness macular hole, ERM
	120	1	77	1	OD	20/30	20	30		0.18	20/50	20	50		0.4	0.22	209		174	375	201	1	vitelliform	2021-12-01	0	0	0	1	Vitelliform lesion	2021-12-14	0	0	1	Vitelliform lesion	2022-02-16	0	0	1	Vitelliform lesion	2022-05-18	0	0	1	Vitelliform lesion	2022-06-08	0	0	1	Vitelliform lesion
	121	0	41	1	OD	CF				1.8	CF				1.8	0	266		457	448	-9	1		2022-11-29	0	0	0	1	diffuse fibrosis, IRF	2022-12-06	0	0	1	FVPED, stable IRF	2022-12-27	0	0	1	Scar, improved IRF	2023-01-03	0	0	1	Scar, stable IRF	2023-08-22	0	1	1	Scar, worse IRF, FVPED
	122	0	41	1	OS	CF				1.8	CF				1.8	0	266		200	226	26	1		2022-11-29	0	0	0	1	Diffuse FVPED, SRF	2022-12-06	0	0	1	FVPED, trace SRF	2022-12-27	0	0	1	Trace IRF	2023-01-03	0	1	1	Scar, stable SRF	2023-08-22	0	1	1	Scar, ORA
	123	0	75	1	OD	20/30 -1	20	30	-1	0.2	20/40	20	40		0.3	0.1	1543		252	262	10	1		2019-06-24	0	0	0	1	retinal drusen	2022-08-04	0	0	1	retinal drusen	2023-09-14	0	1	1	retinal drusen
	124	0	75	1	OS	20/30	20	30		0.18	20/40	20	40		0.3	0.12	1543		245	255	10	1		2019-06-24	0	0	0	1	retinal drusen	2022-08-04	0	0	1	retinal drusen	2023-09-14	0	1	1	retinal drusen
	125	0	22	1	OS	20/20	20	20		0	20/20	20	20		0	0	384		279	278	-1	1		2022-11-11	0	0	0	1	Single sub foveal druse	2023-11-30	0	0	1	Single sub foveal druse
	126	0	61	1	OD	20/200 -1	20	200	-1	1.02	20/200 -1	20	200	-1	1.02	0	380		32	32	0	1		2022-02-16	0	0	0	1	central atrophy, paracentral atrophy	2023-03-03	0	1	0
	127	0	61	1	OS	20/50 -1	20	50	-1	0.42	20/40 +1	20	40	1	0.28	-0.14	380		195	195	0	1		2022-02-16	0	0	1	1	paracentral atrophy.	2023-03-03	0	1	0
	128	0	69	1	OD	20/60	20	60		0.48	20/50 +1	20	50	1	0.38	-0.1	1373		175	141	-34	1	best	2017-04-04	0	0	1	1	extensive outer atrophy with hypo reflect	2017-09-15	0	0	0		2018-01-10	0	0	1	ORA	2019-12-03	0	1	1	Central GA	2021-01-06	0	1	1	subfoveal geographic atrophy
	129	0	69	1	OS	20/40 -2	20	40	-2	0.34	20/30	20	30		0.18	-0.16	1373		267	239	-28	1	best	2017-04-04	0	0	0	1	large hyporeflective area under fovea	2017-09-15	0	0	0		2018-01-10	0	0	1	subretinal fluid, vitreomacular adhesion without traction (Dome shaped vitelliform lesion)	2019-12-03	0	1	1	VMA, subfoveal vitelliform lesion	2021-01-06	0	0	1	vitelliform lesion
	130	1	54	1	OD	CF				1.8	20/400	20	400		1.3	-0.5	1187		225	279	54	1		2021-03-19	0	0	1	1	RPE loss and outer retinal layer disruption	2021-08-02	1	1	1	rpe loss and foveal retinal atrophy	2024-06-18	1	1	1	central mac atrophy with interval mid worsening
	131	1	54	1	OS	20/40	20	40		0.3	20/25 -2	20	25	-2	0.14	-0.16	1187		302	294	-8	1		2021-03-19	0	0	0	1	RPE loss and outer retinal layer disruption	2021-08-02	0	0	1	rpe disruption	2024-06-18	0	0	1	RPE mottling/drusen
	132	0	48	1	OD	CF				1.8	20/25	20	25		0.1	-1.7	1498		289	305	16	1		2018-03-19	0	0	0	0		2022-04-25	0	1	0
	133	0	48	1	OS	CF				1.8	20/25	20	25		0.1	-1.7	1498		281	314	33	1		2018-03-19	0	0	0	0		2022-04-25	0	0	0
	134	1	8	1	OD	20/40	20	40		0.3	20/30	20	30		0.18	-0.12	1512		269	240	-29	1	Bests	2018-03-23	0	0	0	1	Subretinal hyperreflective material and SRF under the fovea	2018-09-10	0	0	1	subretinal deposits in fovea with central SRF	2019-03-29	0	0	1	subretinal hyper-reflective material, decreased SRF	2019-10-04	0	0	1	choroidal neovascular membrane, choroidal thickening, subretinal fluid (Dome shaped vitelliform lesion with subretinal hyper and hypo-reflective material	2020-01-15	0	0	1	choroidal neovascular membrane, choroidal thickening, subretinal fluid (Dome shaped vitelliform lesion with subretinal hyper and hypo-reflective material).
	135	1	8	1	OS	20/150	20	150		0.88	20/50 -2	20	50	-2	0.44	-0.44	1512		247	221	-26	1	Bests	2018-03-23	0	0	0	1	Central subretinal scar with overlying retinal atrophy, surrounding SRF	2018-09-10	0	0	1	Dome-shaped subretinal elevation in fovea with overlying retinal thinning and surrounding subretinal fluid	2019-03-29	0	0	1	subfoveal scar, mild surrounding SRF decreased	2019-10-04	0	0	1	disciform scar, choroidal thickening (subfoveal scar, mild surrounding SRF	2020-01-15	0	0	1	disciform scar, choroidal thickening (subfoveal scar, mild surrounding SRF).
best	136	1	40	1	OD	20/20	20	30		0.18	20/25	20	25		0.1	-0.08	770		304	348	44	1	Best	2021-03-31	0	0	0	1	vitelliform lesion IT to foveal center	2021-06-02	0	0	1	interval increase in CMT compared to last, increase in vitelliform lesion size,	2021-08-04	0	0	1	vitelliform lesion superior to foveal center	2021-11-03	0	0	1	ST vitelliform lesion stable in size	2022-02-23	0	0	1	sub foveal vitelliform lesion
	137	1	40	1	OS	20/40	20	200		1	20/400	20	400		1.3	0.3	770		149	109	-40	1	Best	2021-03-31	0	0	0	1	central atrophy	2021-06-02	0	1	1	stable central atrophy	2021-08-04	0	1	1	central circular outer retinal atrophy	2021-11-03	0	1	1	central outer retinal atrophy	2022-02-23	0	0	1	central circular area of outer retinal atrophy, central fibrosis and hypertransmission
	138	1	45	2	OD	NLP				3	NLP				3	0	774				0	1	RP	2021-11-26	0	0	0	1	irregular foveal contour, ERM, RPE atrophy, breakdown of normal retinal architecture, hyper-reflective/thickened NFL nasal to fovea	2024-01-09	0	0	1	Loss of PR OU and ellipsoid line
	139	1	45	2	OS	HM				2.3	NLP				3	0.7	774				0	1	RP	2021-11-26	0	0	0	1	irregular foveal contour, ERM, RPE atrophy, breakdown of normal retinal architecture, hyper-reflective/thickened NFL nasal to fovea	2024-01-09	0	0	1	Loss of PR OU and ellipsoid line
	140	0	61	1	OD	20/25 +1	20	25	1	0.08	20/30 +2	20	30	2	0.14	0.06	370		229	231	2	1		2019-10-08	0	0	0	1	: small drusen deposits	2020-10-13	0	0	1	: small drusen deposits
	141	0	61	1	OS	20/25 + 1	20	25	1	0.08	20/25 -1	20	25	-1	0.12	0.04	370		259	265	6	1		2019-10-08	0	0	0	1	: small drusen deposits	2020-10-13	0	0	1	small vitelliform lesion, small drusen deposits
	142	0	61	1	OD	20/30 -1	20	30	-1	0.2	20/50 -2	20	50	-2	0.44	0.24	1730		316	433	117	1	vitelliform	2019-04-29	0	0	0	1	Dome shaped elevation under the fovea with some hyperreflective material and some hyporeflective material	2020-01-27	0	0	1	dome of hyper and hyporeflective material under fovea	2020-04-10	0	1	1	dome-shaped (slight increase) subfoveal lesion, mixture of hypo- and hyper-reflective areas	2021-01-25	0	1	1	dome of SR hyper and hypo reflective material under fovea	2021-10-11	0	0	1	dome of SR hyper and hypo reflective material
	143	0	61	1	OS	20/25 -1	20	25	-1	0.12	20/25 +2	20	25	2	0.06	-0.06	1730		264	273	9	1	vitelliform	2019-04-29	0	0	0	1	Dome shaped elevation under the fovea, thickening of the RPE, SRF under the fovea and inferior to the fivea	2020-01-27	0	1	1	area of SRF extending temporally	2020-04-10	0	1	1	dome-shaped (slight increase) subfoveal lesion, mixture of hypo- and hyper-reflective areas	2021-01-25	0	1	1	dome of SR hyper and hypo reflective material under fovea	2021-10-11	0	0	1	slightly less hyper and hypo reflective material under the fovea, few spots of IR hyper reflective inf
	144	1	40	2	OD	20/30 -2	20	30	-2	0.22	20/50 -1	20	50	-1	0.42	0.2	169		285	267	-18	1	cone-rod	2021-08-31	0	0	0	1	Severe outer retinal atrophy outside of fovea, loss of photoreceptors	2021-11-04	0	0	1	Outer retinal loss sparing fovea, trace IRF	2022-02-16	0	0	1	Stable perifoveal outer retinal atrophy
	145	1	40	2	OS	20/70 -1	20	70	-1	0.56	20/60 -2	20	60	-2	0.52	-0.04	169		302	277	-25	1	cone-rod	2021-08-31	0	0	0	1	Severe outer retinal atrophy outside of fovea, loss of photoreceptors	2021-11-04	0	0	1	Outer retinal loss sparing fovea	2022-02-16	0	0	1	Stable perifoveal outer retinal atrophy
	146	1	74	1	OD	20/25	20	25		0.1	20/30	20	30		0.18	0.08	765		282	283	1	1		2021-12-01	0	0	0	1	irregular but intact photoreceptors	2023-10-23	0	0	1	mild ERM, scattered small drusen	2024-01-05	0	0	1	Few drusen OU
	147	1	74	1	OS	20/40	20	40		0.3	20/40 -1	20	40	-1	0.32	0.02	765		267	268	1	1		2021-12-01	0	0	0	1	irregular but intact photoreceptors	2023-10-23	0	0	1	scattered small drusen	2024-01-05	0	0	1	Few drusen OU
	148	0	62	1	OD	20/70 -2	20	70	-2	0.58	20/70 -2	20	70	-2	0.58	0	391		214		-214	1		2022-07-06	0	0	0	1	ERM, macular atrophy with disruption in is/os, schesis	2022-11-02	0	0	1	partial PVD, LMH, mild ERM, central RPE atrophy, tractional schisis inf	2023-01-25	0	0	1	mild ERM, central RPE atrophy, schisis inf	2023-08-01	0	0	1	ERM, macular atrophy with disruption in is/os, schesis
	149	0	62	1	OS	CF				1.8	CF				1.8	0	391		276		-276	1		2022-07-06	0	0	1	1	ERM, macular atrophy with disruption in is/os, schesis	2022-11-02	0	0	1	partial PVD, central RPE atrophy, small RPED centrally, ERM w traction schisis inf	2023-01-25	0	1	1	central RPE atrophy, small RPED centrally, ERM w schisis inf	2023-08-01	0	0	1	ERM, macular atrophy with disruption in is/os, schesis
	150	0	43	1	OD	20/20	20	20		0	20/20 -2	20	20	-2	0.04	0.04	622		292	292	0	1	Dominant Drusen	2022-11-16	0	0	0	0		2023-01-03	0	0	1	drusen	2024-04-30	0	0	1	drusen mostly temporal	2024-07-30	0	0	1	drusen
	151	0	43	1	OS	20/20 -2	20	20	-2	0.04	20/20 -2	20	20	-2	0.04	0	622		295	297	2	1	Dominant Drusen	2022-11-17	0	0	0	0		2023-01-03	0	1	1	drusen	2024-04-30	0	0	1	drusen mostly temporal	2024-07-30	0	1	1	drusen
										#DIV/0!					#DIV/0!	#DIV/0!					0
										#DIV/0!					#DIV/0!	#DIV/0!					0	1
										#DIV/0!					#DIV/0!	#DIV/0!					0
										#DIV/0!					#DIV/0!	#DIV/0!					0
										#DIV/0!					#DIV/0!	#DIV/0!					0
										#DIV/0!					#DIV/0!	#DIV/0!					0
										#DIV/0!					#DIV/0!	#DIV/0!					0
										#DIV/0!					#DIV/0!	#DIV/0!					0
										#DIV/0!					#DIV/0!	#DIV/0!					0
										#DIV/0!					#DIV/0!	#DIV/0!					0
										#DIV/0!					#DIV/0!	#DIV/0!					0
										#DIV/0!					#DIV/0!	#DIV/0!					0
										#DIV/0!					#DIV/0!	#DIV/0!					0
										#DIV/0!					#DIV/0!	#DIV/0!					0
										#DIV/0!					#DIV/0!	#DIV/0!					0
										#DIV/0!					#DIV/0!	#DIV/0!					0
										#DIV/0!					#DIV/0!	#DIV/0!					0
										#DIV/0!					#DIV/0!	#DIV/0!					0
										#DIV/0!					#DIV/0!	#DIV/0!					0
										#DIV/0!					#DIV/0!	#DIV/0!					0		RP
										#DIV/0!					#DIV/0!	#DIV/0!					0		RP
										#DIV/0!					#DIV/0!	#DIV/0!					0
										#DIV/0!					#DIV/0!	#DIV/0!					0
										#DIV/0!					#DIV/0!	#DIV/0!					0
										#DIV/0!					#DIV/0!	#DIV/0!					0	1
										#DIV/0!					#DIV/0!	#DIV/0!					0
										#DIV/0!					#DIV/0!	#DIV/0!					0
										#DIV/0!					#DIV/0!	#DIV/0!					0
										#DIV/0!					#DIV/0!	#DIV/0!					0
										#DIV/0!					#DIV/0!	#DIV/0!					0
		0								#DIV/0!					#DIV/0!	#DIV/0!					0
										#DIV/0!					#DIV/0!	#DIV/0!					0
										#DIV/0!					#DIV/0!	#DIV/0!					0
		1	38							#DIV/0!					#DIV/0!	#DIV/0!					0
										#DIV/0!					#DIV/0!	#DIV/0!					0
										#DIV/0!					#DIV/0!	#DIV/0!					0
										#DIV/0!					#DIV/0!	#DIV/0!					0
										#DIV/0!					#DIV/0!	#DIV/0!					0
										#DIV/0!					#DIV/0!	#DIV/0!					0
										#DIV/0!					#DIV/0!	#DIV/0!					0
										#DIV/0!					#DIV/0!	#DIV/0!					0
										#DIV/0!					#DIV/0!	#DIV/0!					0
										#DIV/0!					#DIV/0!	#DIV/0!					0
										#DIV/0!					#DIV/0!	#DIV/0!					0
										#DIV/0!					#DIV/0!	#DIV/0!					0
										#DIV/0!					#DIV/0!	#DIV/0!					0
										#DIV/0!					#DIV/0!	#DIV/0!					0
										#DIV/0!					#DIV/0!	#DIV/0!					0
										#DIV/0!					#DIV/0!	#DIV/0!					0
										#DIV/0!					#DIV/0!	#DIV/0!					0
		0			OS					#DIV/0!					#DIV/0!	#DIV/0!					0
										#DIV/0!					#DIV/0!	#DIV/0!					0
										#DIV/0!					#DIV/0!	#DIV/0!					0
										#DIV/0!					#DIV/0!	#DIV/0!					0
										#DIV/0!					#DIV/0!	#DIV/0!					0
										#DIV/0!					#DIV/0!	#DIV/0!					0
										#DIV/0!					#DIV/0!	#DIV/0!					0
										#DIV/0!					#DIV/0!	#DIV/0!					0
										#DIV/0!					#DIV/0!	#DIV/0!					0
										#DIV/0!					#DIV/0!	#DIV/0!					0
										#DIV/0!					#DIV/0!	#DIV/0!					0
										#DIV/0!					#DIV/0!	#DIV/0!					0
										#DIV/0!					#DIV/0!	#DIV/0!					0
										#DIV/0!					#DIV/0!	#DIV/0!					0
										#DIV/0!					#DIV/0!	#DIV/0!					0
										#DIV/0!					#DIV/0!	#DIV/0!					0
										#DIV/0!					#DIV/0!	#DIV/0!					0
										#DIV/0!					#DIV/0!	#DIV/0!					0
										#DIV/0!					#DIV/0!	#DIV/0!					0
										#DIV/0!					#DIV/0!	#DIV/0!					0
										#DIV/0!					#DIV/0!	#DIV/0!					0
										#DIV/0!					#DIV/0!	#DIV/0!					0
										#DIV/0!					#DIV/0!	#DIV/0!					0
										#DIV/0!					#DIV/0!	#DIV/0!					0
										#DIV/0!					#DIV/0!	#DIV/0!					0
										#DIV/0!					#DIV/0!	#DIV/0!					0
										#DIV/0!					#DIV/0!	#DIV/0!					0
										#DIV/0!					#DIV/0!	#DIV/0!					0
										#DIV/0!					#DIV/0!	#DIV/0!					0
										#DIV/0!					#DIV/0!	#DIV/0!					0
										#DIV/0!					#DIV/0!	#DIV/0!					0
										#DIV/0!					#DIV/0!	#DIV/0!					0
										#DIV/0!					#DIV/0!	#DIV/0!					0
		1	10	1	OD					#DIV/0!					#DIV/0!	#DIV/0!					0
										#DIV/0!					#DIV/0!	#DIV/0!					0
										#DIV/0!					#DIV/0!	#DIV/0!					0
										#DIV/0!					#DIV/0!	#DIV/0!					0
										#DIV/0!					#DIV/0!	#DIV/0!					0
										#DIV/0!					#DIV/0!	#DIV/0!					0
										#DIV/0!					#DIV/0!	#DIV/0!					0
										#DIV/0!					#DIV/0!	#DIV/0!					0
										#DIV/0!					#DIV/0!	#DIV/0!					0
										#DIV/0!					#DIV/0!	#DIV/0!					0
										#DIV/0!					#DIV/0!	#DIV/0!					0
										#DIV/0!					#DIV/0!	#DIV/0!					0
										#DIV/0!					#DIV/0!	#DIV/0!					0
										#DIV/0!					#DIV/0!	#DIV/0!					0
										#DIV/0!					#DIV/0!	#DIV/0!					0
[truncated: 28 more columns]

## Sheet: Final FCS positive patients
column ID	Eye ID	Sex	Age	Race	Eye	initial_VA	Snellen_num_i	snellen_denom_i	letters	initial_log	final_va	snellen_num_f	snellen_denom_f	letters	final_log	change in BCVA	fu_time	axial_length	Central foveal thickness, initial	central foveal thickness, final	change in central foveal thickness	Mac_Dys	Mac_Dys_what	Mac_dys_when	OCT_i_when		FCS_OCT_i	hyperreflectivity, initial	other_OCT	other_OCT_what	OCT_2_when	FCS_OCT_2	hyperreflectivity, 2	other_OCT_2	other_OCT_2_what	OCT_3_when	FCS_OCT_i	hyperreflectivity, 3	other_OCT	other_OCT_what	OCT_4_when	FCS_OCT_i	hyperreflectivity, 4	other_OCT	other_OCT_what	OCT_5_when	FCS_OCT_i	hyperreflectivity, 5	other_OCT
variable type and explanation	0	0=F, 1=M	in years, at time of diagnosis	1=caucasian, 2=african american, 3=latino, 4= other	OD or OS	VA at time of mac pattern dystrophy Dx (cc); NLP, LP, HM, CF, or value	snellen numerator at time of mac pattern dystrophy Dx	snellen denominator at time of mac pattern dystrophy Dx		in logMAR	VA at time of final f/u (cc)	snellen numerator at final f/u	snellen denominator at final f/u		in logMAR	logMAR	follow-up time in days	in mm	in micrometers	in micrometers	micrometers	y or n?	if so, what kind	date of diagnosis	days from MPD dx of first OCT (> 182 days = exclusion)	DJB checked	y or n? on OCT	y or n? On OCT	y or n? other findings on OCT	if so, what? (look for parafoveal ERM)	date	y or n? on OCT	y or n? On OCT	y or n? other findings on OCT	if so, what? (look for parafoveal ERM)	date	y or n? on OCT	y or n? On OCT	y or n? other findings on OCT	if so, what? (look for parafoveal ERM)		y or n? on OCT	y or n? On OCT	y or n? other findings on OCT	if so, what? (look for parafoveal ERM)		y or n? on OCT	y or n? On OCT	y or n? other findings on OCT
	20	0	68	1	OD	20/50	20	50		0.4	20/25	20	25	2	0.06	-0.34	1372		255	240	-15	1	VITELLIFORM	2020-01-13	0	y	0	0	1	subfoveal reflective dome, small drusen, thick choroid	2020-10-27	0	1	1	small drusen, pachychoroid	2021-02-01	0	1	1	PVD	2022-11-04	1	1	1	central RPE elevation	2023-10-16	0	1	0
	34	0	80	1	OD	20/60	20	60		0.48	20/70 +1	20	70	1	0.52	0.04	1495		340	327	-13	1		2013-11-29	0	y	0	1	1	ERM, central drusen	2014-05-30	0	1	1	mild ERM	2014-11-25	0	1	1	ERM, drusenoid PED with pigment migration	2015-09-04	1	1	1	ERM, SRHM,	2016-08-12	0	1	1
	35	0	80	1	OS	20/80	20	80		0.6	20/50 -1	20	50	-1	0.42	-0.18	1495		348	343	-5	1		2013-11-29	0	y	0	1	1	ERM, minimal drusen	2014-05-30	0	1	1	ERM, minimal drusen	2014-11-25	0	0	1	ERM, subfoveal RPE	2015-09-04	0	1	1	ERM, drusen	2016-08-12	1	0	1
	46	0	73	1	OD	20/100	20	100		0.7	CF				1.8	1.1	1324		364	225	-139	1	vitelliform	2014-02-25	0	y	0	1	1	Pigment epithelial detachment	2014-08-06	1	1	1	subfoveal drusenoid PED	2015-02-04	0	0	1	subfoveal PED, central atrophy, SRHM	2015-09-09	1	0	1	central and ORA	2015-12-23	0	1	1
	47	0	73	1	OS	20/200	20	200		1	20/200	20	200		1	0	1324		221	207	-14	1	vitelliform	2014-02-25	0	y	0	0	1	subretinal heme nasal and superior; atrophy	2014-08-06	1	0	1	drusen, central atrophy	2015-02-04	0	0	1	small PED, central atrophy	2015-09-09	0	0	1	central atrophy with flattened PED	2015-12-23	0	1	1
	107	0	56	1	OD	20/30 -3	20	30	-3	0.24	20/50	20	50		0.4	0.16	325		298	272	-26	1		2013-01-29	0	y	0	1	1	Small subfoveal PED with minimal amount of fluid	2013-03-05	1	1	1	trace subretinal fluid, RPE irregularity and trace PED	2013-12-20	0	1	1	Subfoveal hyperechoic small lesion
	119	0	79	1	OD	20/60 -2	20	60	-2	0.52	CF				1.8	1.28	324		334	223	-111	1	vitelliform	2023-09-18	0	y	0	0	1	partial PVD, shallow fovea, dome of hyper reflective material under the fovea	2024-01-30	1	0	1	Stable vitelliform	2024-07-24	1	1	1	full thickness stage 4 macular hole	2024-08-07	0	1	1	full thickness macular hole, ERM
	130	1	54	1	OD	20/200	20	200		1	20/400	20	400		1.3	0.3	1187		225	279	54	1		2021-03-19	0	y	0	1	1	RPE loss and outer retinal layer disruption	2021-08-02	1	1	1	rpe loss and foveal retinal atrophy	2024-06-18	1	1	1	central mac atrophy with interval mid worsening
					70.375													0.295	1105.75				-33.625
					10.3777													0.587659					61.8799
Eye ID	Case	Sex/Age	Race	Eye	Macular Pattern Dystrophy Subtype	Intraocular Surgical Hx?	Length (in days) of follow-up				Eye ID	Case	Initial BCVA	Final BCVA	Initial Minimum Central Foveal Thickness	Final Minimal Foveal Thickness	Days from Initial Visit to FCS	Macular Hole during Follow-Up?/days from FCS
20	1	F/68	White	OD	AFVD	No	1372				20	1	0.4	0.06	255	240	722	N
34	2	F/80	White	OD	AFVD	No	1495				34	2	0.48	0.52	340	327	645	N
35	3	F/80	White	OS	AFVD	No	1495				35	3	0.6	0.42	348	343	988	N
46	4	F/73	White	OD	AFVD	No*	1324				46	4	0.7	1.8	364	225	162	N
47	5	F/73	White	OS	AFVD	No	1324				47	5	1	1	221	207	162	N
107	6	F/56	White	OD		No	325				107	6	0.24	0.4	298	272	36	N
119	7	F/79	White	OD	AFVD	No	324				119	7	0.52	1.8	334	223	135	Y/176
130	8	M/54	White	OD		No	1187				130	8	1	1.3	225	279	137	N
							492.297										373.375
																		351.507
															HFS	no HFS
														FCS	8	0
														No FCS	23	25
[truncated: 29 more columns]
